# Supplementary material for: Diurnal Variation and Twenty-Four Hour Sleep Deprivation Do Not Alter Supine Heart Rate Variability in Healthy Male Young Adults
Source: PLoS One. 2017 Feb 2;12(2):e0170921. doi: 10.1371/journal.pone.0170921 (PMC5289546; doi:10.1371/journal.pone.0170921)
Supplement: S1 Dataset — (XLS) [file pone.0170921.s002.xls]

## Sheet: Dataset
id	age	group	m1.mean.hr	m2.mean.hr	m3.mean.hr	m1.mean.hrv	m2.mean.hrv	m3.mean.hrv	m1.kss	m2.kss	m3.kss	v.stress.day	v.sq.day	hs.day	alc.last.month	pa.last.week	va.month	vd.month	psqi.t	m1.ant.m	m1.ant.con.t	m1.ant.al.t	m1.ant.or.t	m2.ant.m	m2.ant.con.t	m2.ant.al.t	m2.ant.or.t	m3.ant.m	m3.ant.con.t	m3.ant.al.t	m3.ant.or.t
101	23	sleep	68.21	68.64	70.18	6.87	7.27	7.12	4	7	2	10	48	6	30	7	1	0	1	433.1	10.11	5.28	3.46	441.38	6.66	2.21	0.38	415.19	6.59	1.46	0.1
106	21	sleep	57.46	70.14	51.62	8.27	7.13	8.47	2	7	6	10	10	7	2	10	10	0	7	430.61	11.99	-1.31	-1.55	501.47	7.87	-0.48	0.34	458.5	9.12	-2.37	0
107	24	sleep	48.32	50.33	54.39	8.61	8.62	8.59	2	6	2	30	70	6	0	7	0	0	2	460.51	10.44	0.14	-0.83	480.12	7.26	0.69	1.11	482.72	6.37	0.22	-0.5
109	23	sleep	56.92	54.66	54.92	7.14	7.83	7.66	2	7	6	19	3	8	12	3	2	0	3	421.67	9.37	0.58	0.58	432.89	6.15	-1.08	0.46	436.75	6.67	1.56	-0.84
111	20	sleep	46.59	52.56	50.13	8.44	8.19	7.99	2	3	3	9	51	5	0	6	7	5	4	369.96	10.14	1.28	-0.56	348.05	5.5	0.79	0.99	362.57	6.4	0.92	1.04
116	19	sleep	48.52	58.07	47.63	7.41	7.54	7.53	6	8	8	0	67	6	10	4.5	11	35		410.89	4.09	-1.14	1.09	393.28	8.37	-0.56	-0.92	387.97	5.64	-0.58	0.84
117	26	sleep	55.6	52.71	56.05	6.34	5.91	6.35	3	8	1	10	62	8	16	4	25	58	12	472.97	10.18	1.82	0.99	446	11.25	0.9	1.64	440.16	11.47	-1.42	0.68
118	19	sleep	65.96	57.76	70.51	6.25	5.49	5.61	3	6	6	50	80	8	0	11	0	0	3	478.31	4.32	1.61	0.57	447.95	4	-1.13	0.9	427.3	6.19	1.4	1.76
119	24	sleep	75.94	68.24	76.3	5.74	6.24	6.01	6	6	7	70	50	6	12	3	0	0	6	427.08	12.77	-1.01	-0.3	421.19	12.23	-0.79	-0.46	432.42	11.43	1.23	2.04
120	25	sleep	73.59	66.61	69.81	5.26	7.03	5.45	3	5	5	0	50	6	10	2	0	0	4	398.22	6.99	-0.96	-0.51	387.32	4.74	0.63	-0.37	398.16	4.23	-1.43	1.18
121	19	sleep	58.15	60.39	54.71	6.99	6.9	7.13	3	7	2	17	1	5.5	15	8	2	2	3	534.09	5.35	-1.68	0.69	478.96	8.35	0.55	0.56	493.24	3.11	1.74	0.52
122	25	sleep	80.8	72.39	72.34	6.22	6.8	6.72	4	6	6	20	30	8	1	3	0	10	2	488.29	7.94	0.21	0.71	489.45	5.1	-0.26	-0.01	467.77	5.76	1.24	1.7
123	22	sleep	60.89	62.56	54.77	5.82	5.72	6.23	1	7	2	63	16	7.5	20	9	1	1	4	473.19	8.34	-2.61	0.91	494.33	4.46	1.3	-0.41	453.05	3.2	0.42	1.8
124	23	sleep	49.36	52.19	50.02	6.27	6.4	6.34	5	6	5	51	62	5	25	3	4	2	5	536.13	4.77	0.12	1.38	502.23	4.99	-0.3	0.71	485.18	5.16	0.96	-0.18
125	25	sleep	64.64	60.6	56.75	6.6	6.37	6.25	5	7	4	45	15	7.3	35	2	55	35	5	488.73	4.31	-0.98	0.26	502.32	3.39	0.71	-1.45	444.81	5.29	-1.08	0.29
126	24	sleep		39.15	35.64		9.07	8.67	3	7	5	33	89	7.25	0	4	5	9	3	463.57	8.41	0.81	2.34	439.31	11.36	0.7	-0.63	428.74	8.87	1.15	-1.05
127	22	sleep	57.66	61.58	53.43	5.44	5.02	5.86	3	7	3	30	60	7	80	5	1	11	6	479.24	8.69	-0.2	-0.65	485.64	5.33	0.66	-2.05	491.6	4.19	0.2	-0.33
128	24	sleep	59.69	59.54	61.06	7.39	7.09	6.94	7	5	2	20	80	6	20	0	10	10	6	429.77	5.38	-0.31	0.38	423.01	7.07	0.14	-0.9	410.76	6.36	-0.42	0.57
135	23	sleep	62.24	64.55	64.46	7.52	7.87	7.7	5	7	6	27	11	7	0	3	2	20	4	475.57	8.22	-1.48	0.39	435.12	11.26	-0.07	0.67	428.84	9.76	-0.59	0.31
139	23	sleep	79.06	80.62	68.16	5.62	5.77	6.53	6	7	3	18	45	6	0	2	1	10	7	461.08	5.39	0.1	1.47	429.84	7.11	0.54	-0.55	440.69	5.91	0.03	0.15
102	21	awake	59.88	65.15	65.08	8.03	6.77	7.19	3	5	6	8	43	7	5	4	0	0	2	439.74	6.37	-0.57	1.04	418.06	7.41	-1.31	-0.99	444.59	3.38	-0.89	1.1
103	19	awake	54.26	64	56.87	8.19	8.41	8.23	2	5	8	9	93	6	0	1.5	17	2	2	471.15	5.19	-0.42	-0.78	455.56	3.46	0.27	-0.99	490.97	3.35	0.9	0.65
105	21	awake	58.83	55.22	52.8	8.07	7.89	8.22	4	7	9	22	69	7.5	0	3	8	6	2	533.31	10.18	0.06	-0.68	519.63	9.44	-0.12	0.45	567.64	6.43	-0.27	0.45
110	26	awake	61.62	55.68	71.8	7.02	7.6	6.57	4	7	9	24	65	7	8	1	5	0	4	432.85	4.72	0.34	1.33	448.69	4.72	0.38	-0.13	473.61	5.11	-0.25	-0.62
112	22	awake							1	3	8	24	56	6	30	2	14	21	4	429.47	12.97	-0.87	-0.5	422.59	10.42	-0.38	1.01	507.06	2.8	-1.08	-0.17
113	19	awake							7	4	8	20	67	7	6	3	4	39	7	411.41	6.86	0.21	-0.31	423.84	10.2	-0.59	1.68	450.37	5.64	-1.18	-0.49
114	22	awake							5	5	7	49	29	6	10	22	54	56	4	443.2	9.73	0.55	-0.48	412.88	8.61	0.57	-0.85	449.63	9.34	1.38	2.18
115	19	awake	49.75	54.86	59.67	8.32	8.06	6.91	2	3	7	11	18	7.66	6	2	1	0	7	376.96	6.43	-0.06	-2.01	359.44	5.6	0.44	0.91	375.81	6.63	0.04	0.43
129	22	awake	68.41	71.19	58.87	6.34	6.66	6.39	5	7	8	30	75	6	6	4	0	9	4	475.45	11.53	1.93	0.13	455.56	8.18	-0.65	1.2	468.91	6.45	1.02	1.55
130	26	awake	45.18	46.57	47.21	8.16	8.39	7.85	7	5	9	40	50	6	30	0	0	10	6	445.5	10.54	-0.93	-0.75	441.46	9.79	-0.61	0.41	477.84	5.81	-0.34	0.2
131	21	awake	59.41	51.79	46.55	7.96	8.34	8.94	3	6	6	14	44	6	10	6	5	2	3	409.59	8.09	-0.24	-0.31	431.81	8.64	-1.95	3.47	458.93	6.45	-0.66	-0.31
132	20	awake	66.23	61.91	62.44	5.6	7.03	7.3	5	7	9	8	66	6	6	4	10	0	1	431.52	6.92	-0.98	1.16	438.91	8.73	1.98	1.08	489.78	4.24	-1.34	1.33
133	22	awake	53.35	51.87	50.13	7.65	7.6	8.12	5	6	8	20	40	7.5	25	3	10	10	4	420.25	5.45	-0.02	1.68	428.19	3.44	0.97	0.43	431.58	5.94	-0.49	2.07
134	24	awake	54.75	51.6	50.65	7.1	7.16	7.75	4	7	9	30	50	6.5	4	5	30	40	3	416.75	10.06	-0.22	0.21	407.68	8.9	-0.01	1.71	430.28	7.42	0.03	0.1
136	23	awake	56.99	73.73	60.74	7.37	5.97	7.56	6	6	8	21	26	5.5	1	5	28	23	5	420.67	5.79	0.39	0.6	403.08	7.3	-0.97	-0.37	455.68	4.53	0.24	0.74
137	18	awake	49.54	46.34	46.85	5.8	6.36	7.33	2	7	8	1	58	7.66	46	9	39	18	3	459.53	5.26	0.31	-0.13	449.89	3.55	-0.84	0.5	505.5	3.18	-2.15	-0.45
140	18	awake	59.44	56.39	57.05	7.06	7.58	7.7	4	6	8	56	41	6.5	6	2	24	22	6	424.54	13.91	1.6	0.17	433.2	9.03	-1.26	0.87	475.01	4.53	1.71	-1.18
141	18	awake	53.43	56.78	52.11	7.66	6.9	7.94	2	3	7	0	72	12	2	1.5	19	0	4	442.52	5.31	1.88	-0.27	427.84	3.65	0.03	-1.64	430.42	7.26	0.92	-0.35
143	25	awake	51.98	57.32	46.11	8.04	8.12	8.36	4	5	9	1	46	7	25	0	24	7	5	439.76	6.02	1.03	-1.65	408.83	6.26	-1.83	-0.63	490.1	0.9	-1.17	0.35
144	25	awake	58.28	57.08	51.26	7.26	7.59	7.63	3	6	8	21	84	6.5	7	0	9	6	3	429.32	6.68	0.39	-0.1	413.11	10.33	0.59	1.32	433.94	5.79	1.83	0.52

## Sheet: Key
Variable	Description
id	Participant ID
age	Participant age
group	Participant group
m1.mean.hr	Heart rate - morning 1
m2.mean.hr	Heart rate - night 1
m3.mean.hr	Heart rate - morning 2
m1.mean.hrv	Heart rate variability (Absolute high frequency HRV, log transformed) - morning 1
m2.mean.hrv	Heart rate variability (Absolute high frequency HRV, log transformed) - night 1
m3.mean.hrv	Heart rate variability (Absolute high frequency HRV, log transformed) - morning 2
m1.kss	Karolinska Sleepiness Scale - morning 1
m2.kss	Karolinska Sleepiness Scale - night 1
m3.kss	Karolinska Sleepiness Scale - morning 2
v.stress.day	Visual analogue scale for current stress
v.sq.day	Visual analogue scale for previous night's sleep quality
hs.day	Hours of sleep previous night
alc.last.month	Alcohol units consumed previous month
pa.last.week	Hours of physical activity previous week
va.month	Visual analogue scale for anxiety over the previous month
vd.month	Visual analogue scale for depression over the previous month
psqi.t	Pittsburgh sleep quality index total score
m1.ant.m	Mean ANT reaction time - morning 1
m1.ant.con.t	ANT conflict - morning 1
m1.ant.al.t	ANT alerting - morning 1
m1.ant.or.t	ANT orienting - morning 1
m2.ant.m	Mean ANT reaction time - night 1
m2.ant.con.t	ANT conflict - night 1
m2.ant.al.t	ANT alerting - night 1
m2.ant.or.t	ANT orienting - night 1
m3.ant.m	Mean ANT reaction time - morning 2
m3.ant.con.t	ANT conflict - morning 2
m3.ant.al.t	ANT alerting - morning 2
m3.ant.or.t	ANT orienting - morning 2
