# Supplementary material for: Diurnal Variation and Twenty-Four Hour Sleep Deprivation Do Not Alter Supine Heart Rate Variability in Healthy Male Young Adults
Source: PLoS One. 2017 Feb 2;12(2):e0170921. doi: 10.1371/journal.pone.0170921 (PMC5289546; doi:10.1371/journal.pone.0170921)
Supplement: S1 Table — (XLSX) [file pone.0170921.s003.xlsx]

## Sheet: Sheet1
Table S1. Hierachical regression model comparisons for morning 1
		R2	B	SE B	β	P	BF
Alerting
Step 1		< 0.01					0.33
	Constant		-0.34	1.74		0.84
	HRV		0.06	0.24	0.05	0.79
Step 2		0.02					0.15
	Constant		-0.07	1.95		0.97
	HRV		0.05	0.25	0.04	0.83
	Sleepiness		-0.05	0.15	-0.06	0.74
Model comparison						0.74	0.47
Orienting
Step 1		0.15					3.23
	Constant		3.25	0.13		0.01
	HRV		-0.43	0.17	-0.39	0.02
Step 2		0.22					3.32
	Constant		2.32	1.32		0.09
	Orienting		-0.39	0.17	-0.36	0.03
	HRV		0.17	0.1	0.25	0.11
Model comparison						0.11	1.03
Conflict
Step 1		0.01					0.35
	Constant		6.06	3.36		0.08
	HRV		0.23	0.47	0.08	0.62
Step 2		0.01					0.17
	Constant		6.64	3.76		0.09
	HRV		0.21	0.48	0.07	0.67
	Sleepiness		-0.11	0.3	-0.06	0.72
Model comparison						0.72	0.47
Note: All participants (N = 40) included in models, regardess of randomisation. Model comparisons assess Step 2 (HRV + Sleepiness) against Step 1 (HRV)
