# Supplementary material for: Diurnal Variation and Twenty-Four Hour Sleep Deprivation Do Not Alter Supine Heart Rate Variability in Healthy Male Young Adults
Source: PLoS One. 2017 Feb 2;12(2):e0170921. doi: 10.1371/journal.pone.0170921 (PMC5289546; doi:10.1371/journal.pone.0170921)
Supplement: S3 Table — (XLSX) [file pone.0170921.s005.xlsx]

## Sheet: Sheet1
Table S3. Hierachical regression model comparisons for morning 2 (sleep group)
		R2	B	SE B	β	P	BF
Alertinga
Step 1		< 0.01					< 0.01
	Constant		0.28	1.98		0.89
	HRV		< 0.01	0.28	-0.01	0.98
Step 2		< 0.01					< 0.01
	Constant		0.29	2.1		0.89
	HRV		-0.01	0.29	-0.01	0.98
	Sleepiness		< 0.01	0.14	-0.01	0.99
Model comparison						0.99	NA
Orienting
Step 1		0.31					5.07
	Constant		4	1.23		> 0.01
	HRV		-0.5	0.17	-0.56	0.01
Step 2		0.35					2.76
	Constant		3.71	1.27		0.01
	HRV		-0.51	0.18	-0.58	0.01
	Sleepiness		0.08	0.09	0.18	0.37
Model comparison						0.37	0.54
Conflict
Step 1		0.08					0.66
	Constant		1.95	3.87		0.62
	HRV		0.67	0.55	0.27	0.24
Step 2		0.12					0.46
	Constant		1.02	4		0.8
	HRV		0.64	0.55	0.26	0.26
	Sleepiness		0.26	0.27	0.22	0.35
Model comparison						0.35	0.69
Note: Only participants randomised to the sleep deprivation group are included models. Model comparisons assess Step 2 (ANT measure + Sleepiness) against Step 1 (ANT measure) a Exact Bayes Factors could not be computed as they were approaching infinity, which indicates extreme evidence for the null hypotheses for Step 1 and Step 2. Without exact Bayes factors the models could not be compared
